# Supplementary material for: QSOX1 Modulates Glioblastoma Cell Proliferation and Migration In Vitro and Invasion In Vivo
Source: Cancers (Basel). 2024 Oct 26;16(21):3620. doi: 10.3390/cancers16213620 (PMC11545231; doi:10.3390/cancers16213620)
Supplement: Supplementary file 1 [file cancers-16-03620-s001.zip]

Archive with 7 entries (7 files):
- Supplemental Figure S1.pdf
- Video S1.mov
- Video S2.mov
- Video S3.mov
- Video S4.mov
- Video S5.mov
- Video S6.mov
